# Supplementary material for: DUR3 as a Molecular Lever for Coordinated Nitrogen and Phosphorus Uptake in Microalgae
Source: Biology (Basel). 2026 Mar 10;15(6):452. doi: 10.3390/biology15060452 (PMC13024400; doi:10.3390/biology15060452)
Supplement: Supplementary file 1 [file biology-15-00452-s001.zip]

Archive with 5 entries (5 files):
- Figures S1-S8.pdf
- Table S1.xlsx
- Table S2.xlsx
- Table S3.xlsx
- Table S4.xlsx
