# Supplementary material for: DUR3 as a Molecular Lever for Coordinated Nitrogen and Phosphorus Uptake in Microalgae
Source: Biology (Basel). 2026 Mar 10;15(6):452. doi: 10.3390/biology15060452 (PMC13024400; doi:10.3390/biology15060452)
Supplement: Supplementary file 1 [file biology-15-00452-s001.zip › Table S1.xlsx]

## Sheet: Sheet1
Table S1 Primer sequences
Primer name	Gene ID	Gene name	Primer type	Direction	Sequence(5′→3′)
JGL-DUR3-JD-F	Cre08.g360200	DUR3	Cloning	F	ACAACTTCGAGGGCGAGGAC
JGL-DUR3-JD-R	Cre08.g360200	DUR3	Cloning	R	TGCAGATCAGCTTCAGGGTCA
JGL-DUR3-DL-F	Cre08.g360200	DUR3	qRT-PCR	F	GTCTACGCCACCAACAAGGA
JGL-DUR3-DL-R	Cre08.g360200	DUR3	qRT-PCR	R	GCCGAAGATGATGCCAGACT
