# Supplementary material for: DUR3 as a Molecular Lever for Coordinated Nitrogen and Phosphorus Uptake in Microalgae
Source: Biology (Basel). 2026 Mar 10;15(6):452. doi: 10.3390/biology15060452 (PMC13024400; doi:10.3390/biology15060452)
Supplement: Supplementary file 1 [file biology-15-00452-s001.zip › Table S2.xlsx]

## Sheet: Sheet1
Table S2 Quality Control of Sequencing Data
Sample	Raw reads	Clean reads	Clean bases	Error rate(%)	Q20(%)	Q30(%)	GC content(%)
CC-4533_1	41184122	41174720	6138963521	0.01	98.08	95.59	63.4
CC-4533_2	42737988	42727614	6372977580	0.0099	98.23	95.89	62.68
CC-4533_3	47252400	47241156	7036201459	0.0098	98.29	96.01	62.74
DUR3-OE_1	46440052	46429152	6924700561	0.0098	98.33	96.1	62.62
DUR3-OE_2	38817220	38808210	5780808614	0.0097	98.35	96.15	62.71
DUR3-OE_3	38905908	38896816	5791592607	0.0098	98.27	95.99	62.66
