# Supplementary material for: DUR3 as a Molecular Lever for Coordinated Nitrogen and Phosphorus Uptake in Microalgae
Source: Biology (Basel). 2026 Mar 10;15(6):452. doi: 10.3390/biology15060452 (PMC13024400; doi:10.3390/biology15060452)
Supplement: Supplementary file 1 [file biology-15-00452-s001.zip › Table S3.xlsx]

## Sheet: Sheet1
Table S3 Sequence Alignment Analysis
Sample	Total reads	Total mapped	Multiple mapped	Uniquely mapped
CC-4533_1	41174720	40027304(97.21%)	1527697(3.71%)	38499607(93.5%)
CC-4533_2	42727614	41692785(97.58%)	1729613(4.05%)	39963172(93.53%)
CC-4533_3	47241156	46107216(97.6%)	1924057(4.07%)	44183159(93.53%)
DUR3-OE_1	46429152	45328241(97.63%)	1831666(3.95%)	43496575(93.68%)
DUR3-OE_2	38808210	37916520(97.7%)	1541994(3.97%)	36374526(93.73%)
DUR3-OE_3	38896816	37915750(97.48%)	1521562(3.91%)	36394188(93.57%)
