# Supplementary material for: DUR3 as a Molecular Lever for Coordinated Nitrogen and Phosphorus Uptake in Microalgae
Source: Biology (Basel). 2026 Mar 10;15(6):452. doi: 10.3390/biology15060452 (PMC13024400; doi:10.3390/biology15060452)
Supplement: Supplementary file 1 [file biology-15-00452-s001.zip › Table S4.xlsx]

## Sheet: Sheet1
Table S4 Differentially Expressed Genes
Gene ID	DUR3-OEvsCC-4533
Cre02.g079050	yes|down
Cre08.g385000	yes|down
Cre03.g153306	yes|down
Cre02.g095123	yes|down
Cre06.g305850	yes|down
Cre16.g659300	yes|down
Cre04.g220050	yes|down
Cre17.g732500	yes|down
Cre17.g726526	yes|down
Cre12.g536950	yes|down
Cre09.g394600	yes|down
Cre02.g087100	yes|down
Cre12.g554050	yes|down
Cre05.g240200	yes|down
Cre07.g317950	yes|down
Cre12.g492950	yes|down
Cre01.g013650	yes|down
Cre12.g495953	yes|down
Cre09.g388372	yes|down
Cre12.g494650	yes|down
Cre17.g731581	yes|down
Cre14.g634279	yes|down
Cre05.g234150	yes|down
Cre01.g031450	yes|down
Cre13.g567200	yes|down
Cre01.g043550	yes|down
Cre03.g205809	yes|down
Cre14.g612200	yes|down
Cre17.g738850	yes|down
Cre12.g507872	yes|down
Cre16.g695700	yes|down
Cre10.g457331	yes|down
Cre13.g590500	yes|down
Cre03.g146347	yes|down
Cre09.g402050	yes|down
Cre09.g410500	yes|down
Cre01.g020182	yes|down
Cre03.g188200	yes|down
Cre10.g424750	yes|down
Cre02.g108601	yes|down
Cre08.g376740	yes|down
Cre10.g437150	yes|down
Cre12.g506400	yes|down
Cre10.g421021	yes|down
Cre03.g170750	yes|down
Cre03.g148850	yes|down
Cre01.g020850	yes|down
Cre09.g410150	yes|down
Cre08.g379100	yes|down
Cre13.g587400	yes|down
Cre12.g531950	yes|down
Cre01.g033950	yes|down
Cre16.g689300	yes|down
Cre12.g489002	yes|down
Cre05.g246300	yes|down
Cre04.g216840	yes|down
Cre11.g467684	yes|down
Cre16.g691204	yes|down
Cre17.g712800	yes|down
Cre03.g173450	yes|down
Cre04.g219550	yes|down
Cre16.g674291	yes|down
Cre12.g525300	yes|down
Cre02.g094900	yes|down
Cre04.g223650	yes|down
Cre03.g146707	yes|down
Cre16.g692350	yes|down
Cre04.g220200	yes|down
Cre16.g652150	yes|down
Cre08.g371600	yes|down
Cre10.g422250	yes|down
Cre16.g678850	yes|down
Cre11.g467599	yes|down
Cre17.g736800	yes|down
Cre16.g664200	yes|down
Cre16.g654850	yes|down
Cre16.g688633	yes|down
Cre06.g293750	yes|down
Cre16.g686622	yes|down
Cre03.g196250	yes|down
Cre12.g501750	yes|down
Cre16.g649433	yes|down
Cre12.g535019	yes|down
Cre02.g079700	yes|down
Cre13.g564950	yes|down
Cre17.g734677	yes|down
Cre08.g358574	yes|down
Cre12.g488400	yes|down
Cre06.g251500	yes|down
Cre06.g285700	yes|down
Cre06.g289900	yes|down
Cre12.g489300	yes|down
Cre03.g198450	yes|down
Cre01.g024750	yes|down
Cre12.g549650	yes|down
Cre08.g383000	yes|down
Cre12.g553900	yes|down
Cre06.g278253	yes|down
Cre12.g511400	yes|down
Cre06.g278191	yes|down
Cre14.g612100	yes|down
Cre02.g118100	yes|down
Cre04.g212900	yes|down
Cre05.g245500	yes|down
Cre06.g260550	yes|down
Cre03.g146007	yes|down
Cre14.g610647	yes|down
Cre08.g367600	yes|down
Cre17.g734142	yes|down
Cre17.g734725	yes|down
Cre02.g118700	yes|down
Cre01.g040801	yes|down
Cre11.g477450	yes|down
Cre06.g259050	yes|down
Cre11.g467635	yes|down
Cre17.g701150	yes|down
Cre10.g449000	yes|down
Cre01.g032850	yes|down
Cre09.g400886	yes|down
Cre04.g220750	yes|down
Cre07.g331300	yes|down
Cre17.g713025	yes|down
Cre12.g497700	yes|down
Cre16.g668700	yes|down
Cre02.g141800	yes|down
Cre12.g521851	yes|down
Cre13.g604501	yes|down
Cre10.g455700	yes|down
Cre16.g675188	yes|down
Cre10.g447767	yes|down
Cre12.g539201	yes|down
Cre07.g316150	yes|down
Cre10.g459600	yes|down
Cre17.g729901	yes|down
Cre02.g085750	yes|down
Cre09.g392023	yes|down
Cre17.g715800	yes|down
Cre16.g675630	yes|down
Cre02.g118125	yes|down
Cre09.g413200	yes|down
Cre06.g300600	yes|down
Cre01.g012350	yes|down
Cre14.g623300	yes|down
Cre07.g326050	yes|down
Cre09.g408676	yes|down
Cre17.g705250	yes|down
Cre10.g447700	yes|down
Cre09.g402923	yes|down
Cre01.g018950	yes|down
Cre12.g552700	yes|down
Cre03.g155900	yes|down
Cre17.g709500	yes|down
Cre01.g064362	yes|down
Cre07.g322176	yes|down
Cre13.g606700	yes|down
Cre12.g515350	yes|down
Cre06.g295100	yes|down
Cre08.g368850	yes|down
Cre15.g637401	yes|down
Cre15.g640251	yes|down
Cre16.g682600	yes|down
Cre06.g274750	yes|down
Cre07.g335250	yes|down
Cre14.g633789	yes|down
Cre05.g236375	yes|down
Cre04.g217963	yes|down
Cre12.g487000	yes|down
Cre09.g400800	yes|down
Cre04.g217977	yes|down
Cre10.g417600	yes|down
Cre14.g619400	yes|down
Cre13.g584200	yes|down
Cre17.g713700	yes|down
Cre09.g395843	yes|down
Cre14.g609950	yes|down
Cre13.g588501	yes|down
Cre11.g467595	yes|down
Cre06.g278147	yes|down
Cre14.g609551	yes|down
Cre17.g730483	yes|down
Cre03.g205450	yes|down
Cre12.g495500	yes|down
Cre12.g549427	yes|down
Cre14.g632650	yes|down
Cre06.g255450	yes|down
Cre12.g488050	yes|down
Cre14.g616650	yes|down
Cre11.g476351	yes|down
Cre12.g502179	yes|down
Cre15.g634650	yes|down
Cre10.g437201	yes|down
Cre09.g395200	yes|down
Cre01.g042700	yes|down
Cre09.g411975	yes|down
Cre05.g244052	yes|down
Cre16.g657250	yes|down
Cre03.g199700	yes|down
Cre08.g364100	yes|down
Cre03.g155976	yes|down
Cre03.g194600	yes|down
Cre02.g081000	yes|down
Cre07.g325719	yes|down
Cre07.g353200	yes|down
Cre06.g285550	yes|down
Cre15.g638650	yes|down
Cre03.g143767	yes|down
Cre02.g087850	yes|down
Cre13.g570650	yes|down
Cre13.g579700	yes|down
Cre10.g448550	yes|down
Cre14.g623176	yes|down
Cre01.g004750	yes|down
Cre11.g467657	yes|down
Cre09.g408464	yes|down
Cre09.g391450	yes|down
Cre12.g518700	yes|down
Cre14.g629300	yes|down
Cre14.g626600	yes|down
Cre07.g353400	yes|down
Cre08.g375400	yes|down
Cre04.g226650	yes|down
Cre05.g235550	yes|down
Cre11.g467760	yes|down
Cre02.g103400	yes|down
Cre14.g621050	yes|down
Cre02.g111014	yes|down
Cre06.g291150	yes|down
Cre03.g153900	yes|down
Cre14.g633050	yes|down
Cre10.g451450	yes|down
Cre06.g285600	yes|down
Cre06.g305350	yes|down
Cre09.g397475	yes|down
Cre10.g463400	yes|down
Cre05.g235450	yes|down
Cre06.g259500	yes|down
Cre03.g200200	yes|down
Cre06.g255950	yes|down
Cre17.g703450	yes|down
Cre13.g567850	yes|down
Cre02.g107000	yes|down
Cre07.g355850	yes|down
Cre05.g241400	yes|down
Cre03.g161800	yes|down
Cre08.g372716	yes|down
Cre09.g387950	yes|down
Cre03.g146667	yes|down
Cre12.g489000	yes|down
Cre10.g424700	yes|down
Cre16.g675076	yes|down
Cre06.g297049	yes|down
Cre04.g223850	yes|down
Cre09.g411600	yes|down
Cre07.g341700	yes|down
Cre12.g532151	yes|down
Cre12.g533050	yes|down
Cre16.g666627	yes|down
Cre08.g370200	yes|down
Cre12.g495600	yes|down
Cre07.g341150	yes|down
Cre10.g452500	yes|down
Cre05.g234700	yes|down
Cre11.g467528	yes|down
Cre33.g758947	yes|down
Cre01.g006352	yes|down
Cre17.g715700	yes|down
Cre01.g013500	yes|down
Cre17.g708950	yes|down
Cre18.g750047	yes|down
Cre16.g676309	yes|down
Cre16.g693600	yes|down
Cre09.g389001	yes|down
Cre07.g356500	yes|down
Cre16.g693819	yes|down
Cre07.g320700	yes|down
Cre07.g345800	yes|down
Cre01.g022950	yes|down
Cre07.g325749	yes|down
Cre14.g628200	yes|down
Cre02.g093401	yes|down
Cre01.g001501	yes|down
Cre17.g707000	yes|down
Cre07.g325718	yes|down
Cre04.g224883	yes|down
Cre13.g589200	yes|down
Cre09.g391356	yes|down
Cre03.g208553	yes|down
Cre02.g075900	yes|down
Cre10.g425050	yes|down
Cre06.g278164	yes|down
Cre11.g467718	yes|down
Cre01.g034350	yes|down
Cre02.g113150	yes|down
Cre17.g728450	yes|down
Cre14.g613750	yes|down
Cre10.g437800	yes|down
Cre01.g055444	yes|down
Cre02.g088250	yes|down
Cre12.g540200	yes|down
Cre06.g278286	yes|down
Cre10.g450879	yes|down
Cre05.g244150	yes|down
Cre06.g278280	yes|down
Cre02.g111800	yes|down
Cre12.g517700	yes|down
Cre02.g087050	yes|down
Cre01.g052750	yes|down
Cre06.g288908	yes|down
Cre06.g278230	yes|down
Cre03.g192450	yes|down
Cre12.g488752	yes|down
Cre13.g590600	yes|down
Cre02.g141086	yes|down
Cre05.g241350	yes|down
Cre10.g421450	yes|down
Cre11.g467592	yes|down
Cre14.g626100	yes|down
Cre04.g215350	yes|down
Cre10.g454450	yes|down
Cre10.g459650	yes|down
Cre02.g103200	yes|down
Cre10.g465200	yes|down
Cre05.g244000	yes|down
Cre05.g246376	yes|down
Cre16.g681352	yes|down
Cre03.g188550	yes|down
Cre15.g635150	yes|down
Cre08.g362800	yes|down
Cre17.g702351	yes|down
Cre02.g115508	yes|down
Cre16.g680150	yes|down
Cre16.g678900	yes|down
Cre06.g274700	yes|down
Cre07.g332100	yes|down
Cre12.g494200	yes|down
Cre09.g391050	yes|down
Cre08.g366800	yes|down
Cre12.g547351	yes|down
Cre08.g368500	yes|down
Cre14.g628237	yes|down
Cre06.g258350	yes|down
Cre02.g142604	yes|down
Cre16.g679893	yes|down
Cre07.g344050	yes|down
Cre06.g266200	yes|down
Cre07.g349650	yes|down
Cre08.g359200	yes|down
Cre01.g039450	yes|down
Cre07.g325450	yes|down
Cre13.g564583	yes|down
Cre16.g681251	yes|down
Cre03.g149350	yes|down
Cre14.g632750	yes|down
Cre10.g445600	yes|down
Cre08.g382250	yes|down
Cre03.g174100	yes|down
Cre12.g501403	yes|down
Cre01.g004157	yes|down
Cre01.g010400	yes|down
Cre08.g360700	yes|down
Cre02.g141106	yes|down
Cre18.g749997	yes|down
Cre17.g701000	yes|down
Cre17.g731591	yes|down
Cre11.g467779	yes|down
Cre01.g003850	yes|down
Cre16.g675700	yes|down
Cre03.g179200	yes|down
Cre09.g391650	yes|down
Cre02.g114150	yes|down
Cre07.g353000	yes|down
Cre01.g026700	yes|down
Cre04.g228600	yes|down
Cre13.g604950	yes|down
Cre01.g010250	yes|down
Cre03.g180450	yes|down
Cre01.g007950	yes|down
Cre02.g081050	yes|down
Cre01.g047218	yes|down
Cre14.g610200	yes|down
Cre12.g510350	yes|down
Cre02.g145231	yes|down
Cre13.g590905	yes|down
Cre04.g217918	yes|down
Cre07.g327050	yes|down
Cre17.g731571	yes|down
Cre02.g113450	yes|down
Cre17.g698903	yes|down
Cre17.g716750	yes|down
Cre13.g569000	yes|down
Cre01.g003508	yes|down
Cre10.g428750	yes|down
Cre09.g395900	yes|down
Cre14.g630750	yes|down
Cre02.g141146	yes|down
Cre16.g683954	yes|down
Cre10.g456950	yes|down
Cre10.g421900	yes|down
Cre09.g404950	yes|down
Cre16.g676150	yes|down
Cre14.g628950	yes|down
Cre16.g681550	yes|down
Cre14.g625650	yes|down
Cre02.g103900	yes|down
Cre12.g542900	yes|down
Cre17.g745947	yes|down
Cre09.g403650	yes|down
Cre12.g512250	yes|down
Cre03.g198851	yes|down
Cre10.g456500	yes|down
Cre10.g458216	yes|down
Cre01.g014450	yes|down
Cre15.g635650	yes|down
Cre15.g643503	yes|down
Cre09.g397050	yes|down
Cre05.g241500	yes|down
Cre03.g195250	yes|down
Cre02.g079250	yes|down
Cre02.g094801	yes|down
Cre03.g146267	yes|down
Cre16.g652483	yes|down
Cre01.g015200	yes|down
Cre07.g348350	yes|down
Cre11.g467679	yes|down
Cre13.g587350	yes|down
Cre08.g384250	yes|down
Cre13.g578700	yes|down
Cre13.g567400	yes|down
Cre05.g234976	yes|down
Cre02.g140941	yes|down
Cre17.g699600	yes|down
Cre09.g413350	yes|down
Cre02.g099900	yes|down
Cre01.g003200	yes|down
Cre09.g393728	yes|down
Cre06.g278208	yes|down
Cre06.g258700	yes|down
Cre02.g145451	yes|down
Cre15.g640200	yes|down
Cre06.g286100	yes|down
Cre01.g010832	yes|down
Cre08.g373650	yes|down
Cre14.g616700	yes|down
Cre09.g399289	yes|down
Cre05.g239600	yes|down
Cre02.g109100	yes|down
Cre14.g616550	yes|down
Cre01.g012750	yes|down
Cre04.g227550	yes|down
Cre01.g042450	yes|down
Cre06.g275500	yes|down
Cre01.g001700	yes|down
Cre04.g226150	yes|down
Cre10.g425350	yes|down
Cre04.g228150	yes|down
Cre01.g055465	yes|down
Cre05.g238400	yes|down
Cre13.g606652	yes|down
Cre09.g403367	yes|down
Cre10.g461851	yes|down
Cre02.g074150	yes|down
Cre09.g393150	yes|down
Cre07.g314500	yes|down
Cre12.g500850	yes|down
Cre05.g235144	yes|down
Cre03.g195150	yes|down
Cre02.g117900	yes|down
Cre17.g701917	yes|down
Cre06.g300650	yes|down
Cre08.g382400	yes|down
Cre17.g699250	yes|down
Cre08.g383600	yes|down
Cre07.g348250	yes|down
Cre11.g467716	yes|down
Cre12.g551503	yes|down
Cre16.g659450	yes|down
Cre02.g100500	yes|down
Cre03.g192050	yes|down
Cre15.g643028	yes|down
Cre12.g496402	yes|down
Cre04.g223225	yes|down
Cre09.g401450	yes|down
Cre10.g433350	yes|down
Cre01.g041550	yes|down
Cre02.g114350	yes|down
Cre36.g759597	yes|down
Cre17.g709900	yes|down
Cre04.g218300	yes|down
Cre01.g044950	yes|down
Cre14.g611750	yes|down
Cre05.g248300	yes|down
Cre17.g724700	yes|down
Cre14.g621172	yes|down
Cre02.g119000	yes|down
Cre01.g051300	yes|down
Cre01.g031500	yes|down
Cre13.g579650	yes|down
Cre08.g364600	yes|down
Cre12.g537371	yes|down
Plant_SRP	yes|down
Cre12.g543100	yes|down
Cre16.g676757	yes|down
Cre09.g396698	yes|down
Cre08.g360650	yes|down
Cre09.g411633	yes|down
Cre08.g360450	yes|down
Cre01.g047265	yes|down
Cre09.g408650	yes|down
Cre05.g238650	yes|down
Cre06.g284950	yes|down
Cre13.g586100	yes|down
Cre16.g650650	yes|down
Cre07.g325700	yes|down
Cre14.g632900	yes|down
Cre10.g432650	yes|down
Cre17.g734660	yes|down
Cre08.g368750	yes|down
Cre03.g149550	yes|down
Cre08.g384628	yes|down
Cre02.g147550	yes|down
Cre10.g434700	yes|down
Cre17.g701800	yes|down
Cre02.g090700	yes|down
Cre09.g402900	yes|down
Cre02.g086456	yes|down
Cre08.g379850	yes|down
Cre04.g212450	yes|down
Cre16.g686250	yes|down
Cre08.g381983	yes|down
Cre02.g141986	yes|down
Cre04.g222650	yes|down
Cre09.g390726	yes|down
Cre09.g395621	yes|down
Cre10.g463370	yes|down
Cre16.g680678	yes|down
Cre06.g289033	yes|down
Cre16.g673100	yes|down
Cre10.g425000	yes|down
Cre09.g397000	yes|down
Cre17.g741400	yes|down
Cre06.g277150	yes|down
Cre09.g410450	yes|down
Cre16.g681351	yes|down
Cre01.g042600	yes|down
Cre19.g750797	yes|down
Cre08.g382450	yes|down
Cre17.g705450	yes|down
Cre03.g162450	yes|down
Cre12.g545704	yes|down
Cre01.g003800	yes|down
Cre10.g432250	yes|down
Cre08.g381850	yes|down
Cre06.g299900	yes|down
Cre12.g539141	yes|down
Cre14.g624450	yes|down
Cre01.g050451	yes|down
Cre14.g617200	yes|down
Cre02.g114850	yes|down
Cre13.g565675	yes|down
Cre02.g102650	yes|down
Cre03.g154400	yes|down
Cre12.g523000	yes|down
Cre05.g243351	yes|down
Cre08.g366650	yes|down
Cre11.g467674	yes|down
Cre12.g486950	yes|down
Cre09.g401800	yes|down
Cre09.g402330	yes|down
Cre07.g338550	yes|down
Cre09.g411800	yes|down
Cre09.g413400	yes|down
Cre07.g345950	yes|down
Cre13.g565000	yes|down
Cre02.g074800	yes|down
Cre07.g343400	yes|down
Cre05.g233550	yes|down
Cre09.g391652	yes|down
Cre11.g467765	yes|down
Cre07.g315750	yes|down
Cre12.g517681	yes|down
Cre16.g689550	yes|down
Cre13.g603350	yes|down
Cre09.g391901	yes|down
Cre03.g212081	yes|down
Cre04.g232802	yes|down
Cre06.g279600	yes|down
Cre09.g386119	yes|down
Cre03.g149400	yes|down
Cre08.g381150	yes|down
Cre14.g631550	yes|down
Cre09.g406416	yes|down
Cre10.g458183	yes|down
Cre06.g285950	yes|down
Cre07.g317450	yes|down
Cre05.g238450	yes|down
Cre01.g004124	yes|down
Cre16.g677550	yes|down
Cre02.g106900	yes|down
Cre02.g095137	yes|down
Cre01.g037000	yes|down
Cre12.g559555	yes|down
Cre12.g485300	yes|down
Cre09.g394900	yes|down
Cre10.g455400	yes|down
Cre03.g175600	yes|down
Cre17.g743797	yes|down
Cre02.g143500	yes|down
Cre04.g217978	yes|down
Cre16.g657750	yes|down
Cre07.g319350	yes|down
Cre12.g546750	yes|down
Cre11.g474900	yes|down
Cre17.g707200	yes|down
Cre10.g446275	yes|down
Cre09.g403955	yes|down
Cre17.g719450	yes|down
Cre03.g202700	yes|down
Cre02.g104650	yes|down
Cre09.g399960	yes|down
Cre14.g617151	yes|down
Cre02.g100450	yes|down
Cre16.g671937	yes|down
Cre17.g731650	yes|down
Cre10.g431250	yes|down
Cre16.g685929	yes|down
Cre09.g410332	yes|down
Cre04.g212250	yes|down
Cre01.g031750	yes|down
Cre02.g114550	yes|down
Cre09.g403256	yes|down
Cre12.g524450	yes|down
Cre12.g555000	yes|down
Cre02.g081950	yes|down
Cre10.g438700	yes|down
Cre11.g467665	yes|down
Cre06.g304250	yes|down
Cre01.g033900	yes|down
Cre01.g007651	yes|down
Cre03.g146067	yes|down
Cre10.g453782	yes|down
Cre07.g331250	yes|down
Cre01.g031350	yes|down
Cre16.g695150	yes|down
Cre12.g552100	yes|down
Cre01.g010848	yes|down
Cre10.g455900	yes|down
Cre09.g414416	yes|down
Cre01.g011550	yes|down
Cre02.g141066	yes|down
Cre16.g657100	yes|down
Cre06.g278231	yes|down
Cre17.g707750	yes|down
Cre15.g634950	yes|down
Cre21.g752197	yes|down
Cre08.g374200	yes|down
Cre09.g389600	yes|down
Cre02.g099750	yes|down
Cre07.g326550	yes|down
Cre12.g502550	yes|down
Cre02.g098600	yes|down
Cre02.g095090	yes|down
Cre05.g246150	yes|down
Cre14.g618800	yes|down
Cre12.g488173	yes|down
Cre02.g141886	yes|down
Cre07.g349152	yes|down
Cre13.g590626	yes|down
Cre12.g513701	yes|down
Cre12.g525400	yes|down
Cre08.g381200	yes|down
Cre12.g552300	yes|down
Cre04.g217917	yes|down
Cre12.g507900	yes|down
Cre05.g232500	yes|down
Cre13.g569050	yes|down
Cre12.g487900	yes|down
Cre16.g678200	yes|down
Cre18.g749197	yes|down
Cre16.g683953	yes|down
Cre14.g612950	yes|down
Cre17.g727801	yes|down
Cre09.g386875	yes|down
Cre06.g275350	yes|down
Cre13.g603750	yes|down
Cre12.g523026	yes|down
Cre11.g467629	yes|down
Cre11.g467615	yes|down
Cre12.g558350	yes|down
Cre03.g183900	yes|down
Cre09.g406250	yes|down
Cre09.g403151	yes|down
Cre06.g278184	yes|down
Cre12.g546800	yes|down
Cre16.g672650	yes|down
Cre10.g464500	yes|down
Cre07.g329550	yes|down
Cre02.g118550	yes|down
Cre16.g686100	yes|down
Cre06.g305250	yes|down
Cre10.g462050	yes|down
Cre12.g535201	yes|down
Cre03.g161900	yes|down
Cre05.g232300	yes|down
Cre15.g635100	yes|down
Cre06.g259750	yes|down
Cre04.g231908	yes|down
Cre06.g274050	yes|down
Cre07.g336800	yes|down
Cre17.g733100	yes|down
Cre07.g347850	yes|down
Cre06.g268501	yes|down
Cre04.g216550	yes|down
Cre05.g238550	yes|down
Cre12.g518500	yes|down
Cre08.g383950	yes|down
Cre12.g561100	yes|down
Cre02.g141726	yes|down
Cre17.g703400	yes|down
Cre02.g099055	yes|down
Cre09.g390300	yes|down
Cre06.g277100	yes|down
Cre20.g751397	yes|down
Cre10.g419200	yes|down
Cre14.g609350	yes|down
Cre17.g738600	yes|down
Cre04.g213950	yes|down
Cre14.g615700	yes|down
CAH2	yes|down
Cre02.g141966	yes|down
Cre02.g095052	yes|down
Cre01.g047400	yes|down
Cre14.g608275	yes|down
Cre03.g201552	yes|down
Cre12.g557500	yes|down
Cre09.g411525	yes|down
Cre03.g156150	yes|down
Cre06.g296150	yes|down
Cre06.g273413	yes|down
Cre08.g371879	yes|down
Cre05.g238301	yes|down
Cre04.g224826	yes|down
Cre09.g389650	yes|down
Cre10.g433800	yes|down
Cre14.g616826	yes|down
Cre17.g705200	yes|down
Cre06.g305302	yes|down
Cre09.g390150	yes|down
Cre07.g320000	yes|down
Cre06.g293300	yes|down
Cre08.g363100	yes|down
Cre14.g615500	yes|down
Cre09.g396065	yes|down
Cre27.g757197	yes|down
Cre02.g141011	yes|down
Cre17.g709000	yes|down
Cre15.g637900	yes|down
Cre10.g452600	yes|down
Cre06.g257950	yes|down
Cre04.g228800	yes|down
Cre09.g393062	yes|down
Cre02.g074850	yes|down
Cre09.g394362	yes|down
Cre24.g755597	yes|down
Cre01.g011800	yes|down
Cre14.g627100	yes|up
Cre06.g262450	yes|up
Cre12.g522626	yes|up
Cre13.g568300	yes|up
Cre12.g550153	yes|up
Cre01.g025750	yes|up
Cre06.g302050	yes|up
Cre06.g306650	yes|up
Cre12.g500450	yes|up
Cre11.g482650	yes|up
Cre09.g400950	yes|up
Cre16.g675550	yes|up
Cre06.g282550	yes|up
Cre12.g552400	yes|up
Cre17.g697750	yes|up
Cre09.g389503	yes|up
Cre02.g094450	yes|up
Cre07.g345100	yes|up
Cre14.g630895	yes|up
Cre04.g217900	yes|up
Cre03.g146507	yes|up
Cre01.g053950	yes|up
Cre09.g386986	yes|up
Cre12.g500500	yes|up
Cre07.g340450	yes|up
Cre07.g348750	yes|up
Cre06.g270050	yes|up
Cre11.g467770	yes|up
Cre01.g047050	yes|up
Cre06.g278204	yes|up
Cre09.g398993	yes|up
Cre02.g078507	yes|up
Cre17.g719701	yes|up
Cre01.g022200	yes|up
Cre01.g066187	yes|up
Cre13.g587250	yes|up
Cre12.g531450	yes|up
Cre12.g538650	yes|up
Cre01.g017850	yes|up
Cre02.g085150	yes|up
Cre08.g367500	yes|up
Cre07.g315900	yes|up
Cre03.g201439	yes|up
Cre15.g643702	yes|up
Cre13.g576466	yes|up
Cre03.g144947	yes|up
Cre08.g375250	yes|up
Cre01.g004651	yes|up
Cre01.g029950	yes|up
Cre06.g272150	yes|up
Cre06.g306057	yes|up
Cre02.g076800	yes|up
Cre07.g339400	yes|up
Cre04.g224002	yes|up
Cre14.g633903	yes|up
Cre06.g278205	yes|up
Cre13.g588150	yes|up
Cre17.g696500	yes|up
Cre07.g345650	yes|up
Cre11.g481600	yes|up
Cre13.g566850	yes|up
Cre09.g398450	yes|up
Cre06.g295650	yes|up
Cre08.g358850	yes|up
Cre12.g559150	yes|up
Cre16.g693601	yes|up
Cre02.g099950	yes|up
Cre07.g334150	yes|up
Cre06.g281700	yes|up
Cre03.g183250	yes|up
Cre02.g144800	yes|up
Cre02.g104350	yes|up
Cre16.g659800	yes|up
Cre14.g617450	yes|up
Cre13.g586050	yes|up
Cre18.g748297	yes|up
Cre02.g075400	yes|up
Cre06.g278650	yes|up
Cre16.g680131	yes|up
Cre12.g534100	yes|up
Cre06.g289650	yes|up
Cre09.g409100	yes|up
Cre09.g396500	yes|up
Cre12.g551100	yes|up
Cre12.g559800	yes|up
Cre05.g233900	yes|up
Cre03.g151950	yes|up
Cre12.g541450	yes|up
Cre14.g615550	yes|up
Cre18.g748097	yes|up
Cre07.g350750	yes|up
Cre02.g100400	yes|up
Cre10.g424350	yes|up
Cre06.g289300	yes|up
Cre17.g729950	yes|up
Cre08.g366250	yes|up
Cre16.g690319	yes|up
Cre12.g537226	yes|up
Cre07.g324200	yes|up
Cre03.g174150	yes|up
Cre09.g395176	yes|up
Cre07.g312817	yes|up
Cre09.g399400	yes|up
Cre01.g002050	yes|up
Cre09.g397660	yes|up
Cre06.g294150	yes|up
Cre07.g333150	yes|up
Cre12.g534600	yes|up
Cre12.g507850	yes|up
Cre01.g004450	yes|up
Cre01.g008100	yes|up
Cre08.g370450	yes|up
Cre03.g167051	yes|up
Cre03.g176150	yes|up
Cre02.g114600	yes|up
Cre10.g454150	yes|up
Cre07.g314000	yes|up
Cre06.g258950	yes|up
Cre16.g678300	yes|up
Cre06.g273100	yes|up
Cre04.g225050	yes|up
Cre10.g425850	yes|up
Cre07.g333400	yes|up
Cre06.g278246	yes|up
Cre09.g394065	yes|up
Cre08.g358571	yes|up
Cre17.g740050	yes|up
Cre03.g157900	yes|up
Cre13.g602500	yes|up
Cre11.g467752	yes|up
Cre04.g217908	yes|up
Cre06.g297400	yes|up
Cre16.g663950	yes|up
Cre17.g733678	yes|up
Cre01.g065457	yes|up
Cre02.g141786	yes|up
Cre12.g527250	yes|up
Cre02.g112500	yes|up
Cre13.g569550	yes|up
Cre03.g181450	yes|up
Cre04.g228250	yes|up
Cre03.g155350	yes|up
Cre07.g327100	yes|up
Cre17.g730550	yes|up
Cre05.g240950	yes|up
Cre17.g698600	yes|up
Cre14.g626750	yes|up
Cre16.g693202	yes|up
Cre03.g210065	yes|up
Cre10.g446700	yes|up
Cre01.g013100	yes|up
Cre03.g156250	yes|up
Cre13.g585026	yes|up
Cre18.g749547	yes|up
Cre09.g386734	yes|up
Cre13.g588800	yes|up
Cre17.g717900	yes|up
Cre02.g079351	yes|up
Cre12.g506550	yes|up
Cre11.g480725	yes|up
Cre09.g396438	yes|up
Cre14.g616151	yes|up
Cre02.g085600	yes|up
Cre08.g358523	yes|up
PSBQ	yes|up
Cre09.g406448	yes|up
Cre07.g336900	yes|up
Cre06.g267600	yes|up
Cre14.g618820	yes|up
Cre06.g281600	yes|up
Cre24.g755997	yes|up
Cre09.g394100	yes|up
Cre03.g151700	yes|up
Cre02.g141500	yes|up
Cre09.g393654	yes|up
Cre14.g611900	yes|up
Cre08.g366600	yes|up
Cre15.g636800	yes|up
Cre11.g467572	yes|up
Cre05.g244950	yes|up
Cre10.g463350	yes|up
Cre06.g311700	yes|up
Cre02.g091950	yes|up
Cre07.g352550	yes|up
Cre03.g146527	yes|up
Cre02.g074550	yes|up
Cre03.g145867	yes|up
Cre06.g278107	yes|up
Cre06.g292750	yes|up
Cre06.g281450	yes|up
Cre02.g093600	yes|up
Cre12.g520300	yes|up
Cre06.g279700	yes|up
Cre18.g748947	yes|up
Cre10.g459200	yes|up
Cre01.g012500	yes|up
Cre06.g256750	yes|up
Cre14.g610100	yes|up
Cre09.g395732	yes|up
Cre13.g577352	yes|up
Cre13.g605750	yes|up
Cre02.g095105	yes|up
Cre03.g167712	yes|up
Cre06.g290100	yes|up
Cre03.g199950	yes|up
Cre13.g565650	yes|up
Cre04.g224800	yes|up
Cre08.g361750	yes|up
Cre17.g747847	yes|up
Cre13.g607000	yes|up
Cre16.g674602	yes|up
Cre06.g284900	yes|up
Cre06.g287400	yes|up
Cre01.g016400	yes|up
Cre02.g074650	yes|up
Cre12.g484950	yes|up
Cre06.g278210	yes|up
Cre03.g204577	yes|up
Cre17.g731050	yes|up
Cre03.g169350	yes|up
Cre17.g697800	yes|up
Cre01.g035400	yes|up
Cre06.g287450	yes|up
Cre01.g054200	yes|up
Cre01.g000150	yes|up
Cre02.g099150	yes|up
Cre08.g372300	yes|up
Cre09.g405100	yes|up
Cre17.g714750	yes|up
Cre16.g688550	yes|up
Cre02.g095294	yes|up
Cre14.g623125	yes|up
Cre04.g214600	yes|up
Cre09.g387430	yes|up
Cre04.g228950	yes|up
Cre08.g360200	yes|up
Cre08.g366200	yes|up
Cre09.g399552	yes|up
Cre01.g022600	yes|up
Cre03.g149250	yes|up
Cre05.g233950	yes|up
Cre16.g661800	yes|up
Cre11.g467710	yes|up
Cre04.g222800	yes|up
Cre12.g498000	yes|up
Cre01.g003050	yes|up
Cre14.g617400	yes|up
Cre08.g368000	yes|up
Cre05.g243354	yes|up
Cre02.g147600	yes|up
Cre06.g263550	yes|up
Cre06.g278263	yes|up
Cre06.g309000	yes|up
Cre14.g609500	yes|up
Cre06.g293100	yes|up
Cre04.g221600	yes|up
Cre02.g079000	yes|up
Cre01.g038100	yes|up
Cre13.g572900	yes|up
Cre11.g483450	yes|up
Cre10.g461250	yes|up
PRKA	yes|up
Cre03.g210737	yes|up
Cre08.g364351	yes|up
Cre11.g478750	yes|up
Cre09.g411700	yes|up
Cre02.g097800	yes|up
Cre17.g726350	yes|up
Cre01.g008650	yes|up
Cre01.g030300	yes|up
Cre06.g264100	yes|up
Cre13.g603950	yes|up
Cre02.g147100	yes|up
Cre16.g656750	yes|up
Cre02.g095106	yes|up
Cre01.g005126	yes|up
Cre02.g080950	yes|up
Cre03.g198950	yes|up
Cre01.g040476	yes|up
Cre02.g095087	yes|up
Cre13.g577600	yes|up
Cre13.g591851	yes|up
Cre09.g398400	yes|up
Cre06.g283950	yes|up
Cre06.g291900	yes|up
Cre10.g461319	yes|up
Cre03.g151600	yes|up
Cre01.g025983	yes|up
Cre03.g180250	yes|up
Cre11.g477200	yes|up
Cre10.g461100	yes|up
Cre01.g009350	yes|up
Cre10.g418900	yes|up
Cre17.g722500	yes|up
Cre06.g304500	yes|up
Cre11.g476026	yes|up
Cre10.g439450	yes|up
Cre05.g245102	yes|up
Cre06.g281400	yes|up
Cre17.g726400	yes|up
Cre01.g011300	yes|up
Cre42.g760347	yes|up
Cre01.g032600	yes|up
Cre09.g398845	yes|up
Cre11.g475100	yes|up
Cre09.g390800	yes|up
Cre02.g094750	yes|up
Cre02.g146750	yes|up
Cre14.g618700	yes|up
Cre14.g613800	yes|up
Cre05.g242400	yes|up
Cre17.g737650	yes|up
Cre04.g217951	yes|up
Cre16.g682587	yes|up
Cre12.g519300	yes|up
Cre17.g717950	yes|up
Cre10.g422300	yes|up
Cre01.g001400	yes|up
Cre08.g358557	yes|up
Cre06.g291550	yes|up
Cre13.g606450	yes|up
Cre06.g284600	yes|up
Cre12.g504950	yes|up
Cre09.g404750	yes|up
Cre08.g379163	yes|up
Cre16.g687750	yes|up
Cre03.g174350	yes|up
Cre01.g005150	yes|up
Cre03.g201950	yes|up
Cre16.g687050	yes|up
Cre14.g610150	yes|up
Cre10.g458450	yes|up
Cre16.g661950	yes|up
Cre06.g270000	yes|up
Cre03.g149050	yes|up
Cre02.g079450	yes|up
Cre03.g204250	yes|up
Cre14.g609450	yes|up
Cre14.g610566	yes|up
Cre01.g009676	yes|up
Cre02.g112266	yes|up
Cre02.g093750	yes|up
Cre07.g353900	yes|up
Cre06.g273500	yes|up
Cre16.g684500	yes|up
Cre03.g207100	yes|up
Cre01.g015500	yes|up
Cre02.g077850	yes|up
Cre08.g373421	yes|up
Cre02.g118200	yes|up
Cre10.g452250	yes|up
Cre02.g134124	yes|up
Cre14.g631750	yes|up
Cre12.g493450	yes|up
Cre16.g652600	yes|up
Cre03.g176833	yes|up
Cre09.g403250	yes|up
Cre07.g335900	yes|up
Cre05.g241000	yes|up
Cre09.g399050	yes|up
Cre04.g225176	yes|up
Cre10.g458850	yes|up
Cre03.g205900	yes|up
Cre26.g756747	yes|up
Cre07.g354150	yes|up
Cre08.g365900	yes|up
Cre17.g727150	yes|up
Cre07.g317250	yes|up
Cre09.g398500	yes|up
Cre09.g389504	yes|up
Cre05.g234661	yes|up
Cre16.g663400	yes|up
Cre16.g652850	yes|up
Cre10.g466850	yes|up
Cre02.g077250	yes|up
Cre09.g402602	yes|up
Cre02.g141766	yes|up
Cre06.g273150	yes|up
Cre11.g467637	yes|up
Cre03.g185850	yes|up
Cre12.g509200	yes|up
Cre10.g441550	yes|up
Cre04.g230144	yes|up
Cre02.g102776	yes|up
Cre12.g521600	yes|up
Cre08.g366300	yes|up
Cre12.g524200	yes|up
Cre17.g710300	yes|up
Cre09.g398250	yes|up
Cre08.g367350	yes|up
Cre01.g037600	yes|up
Cre01.g026500	yes|up
Cre08.g367400	yes|up
Cre03.g179750	yes|up
Cre08.g361350	yes|up
Cre09.g387502	yes|up
Cre15.g639900	yes|up
Cre02.g094700	yes|up
Cre04.g223375	yes|up
Cre02.g104400	yes|up
Cre07.g329350	yes|up
Cre16.g660470	yes|up
Cre06.g288500	yes|up
Cre12.g515850	yes|up
Cre06.g278157	yes|up
Cre01.g070202	yes|up
Cre02.g143550	yes|up
Cre04.g232006	yes|up
Cre03.g167756	yes|up
Cre12.g556803	yes|up
Cre02.g088500	yes|up
Cre02.g095069	yes|up
Cre06.g310800	yes|up
Cre07.g313650	yes|up
Cre02.g082800	yes|up
Cre17.g711150	yes|up
Cre06.g292450	yes|up
Cre06.g258850	yes|up
Cre02.g105700	yes|up
